# Supplementary material for: Comparison of glaucoma patients referred by glaucoma screening versus referral from primary eye clinic
Source: PLoS One. 2019 Jan 10;14(1):e0210582. doi: 10.1371/journal.pone.0210582 (PMC6328126; doi:10.1371/journal.pone.0210582)
Supplement: S1 Dataset — (XLSX) [file pone.0210582.s001.xlsx]

## Sheet: Sheet1
serial no.	Gender 2=female, 1=male	Age	1= newly diagnosed glaucoma in Group A, 2= known glaucoma in group A, 3 = non definite glaucoma, 4 = newly diagnosed glaucoma in Group B, 5= known glaucoma in Group B	1 = Referred by Glaucoma Screneeing, 2 = Referral from Primary Eye Clinic	IOP(intraouclarpressure)	MD of visual field	PSD of visual field	0= no family history of glaucoma, 1= family history of glaucoma	Spherical Equivalent	Axial length	Central corneal thickness	Average C/D ratio	Vertical C/D ratio	Average RNFL thickeness	Superior RNFL thickness	Nasal RNFL thickness	Inferior RNFL thickness	Temporal RNFL thickness	Superonasal GCIPL thickness	Superior GCIPL thickness	Superotemporal GCIPL thickness	Inferotemporal GCIPL thickness	Inferior GCIPL thickness	Inferonasal GCIPL thickness	Average GCIPL thickness	Minimal GCIPL thickness
1	1	75	3	2	25	-6.7	9.43	0	1.75	21.78	517	0.52	0.57	101	118	78	140	70	82	83	78	83	78	79	80	78
2	2	49	3	2	13	1.25	1.39	0	-1.25	23.17	523	0.5	0.38	77	77	72	100	60	73	81	96	96	73	96	86	70
3	2	45	3	2	10	0.3	2.52	0	-0.5	22.11	507	0.71	0.72	74	97	60	88	54	55	71	67	56	65	69	64	49
4	2	59	3	2	15	1.09	2.02	0	-0.25	24.21	544	0.77	0.71	69	83	49	83	62	73	74	73	71	71	72	72	74
5	2	65	3	2	10	-2.42	2.77	0	0	24.36	516	0.52	0.49	81	114	69	106	35	54	60	67	64	56	54	59	52
6	2	63	2	1	14			0	0.5					77	109	54	79	69	78	73	70	62	74	79	73	59
7	1	57	3	1	14			0	0.25	24.51	592	0.66	0.67	103	114	77	143	77	86	84	81	89	88	85	85	80
8	2	52	5	2	17	-24.07	13.65	0	0.25	24.5	540	0.8	0.75	54	52	44	66	52	49	27	63	48	61	65	52	25
9	1	79	5	2	12	-5.43	8.64	0	1.5	23.22	530			100	118	72	138	71	85	84	79	83	78	79	81	79
10	1	69	5	2	49			0	0.5	23.34	535			78	87	50	113	62	79	76	74	85	82	79	79	74
11	2	45	3	2	12	0.13	1.54	0	0.5	23.05	505	0.73	0.7	88	97	71	112	73	83	85	82	82	81	83	82	82
12	2	63	5	2	13	-4.76	3.63	0	0	27.79	566	0.64	0.72	85	115	55	109	59	73	73	72	61	65	68	69	59
13	1	54	1	1	18	0.3	3.33	0	-10.75	26.44	599	0.76	0.8	84	99	61	77	61	77	76	73	66	68	72	79	79
14	2	57	3	2	9			0	0	24.36	544	0.72	0.66	97	115	65	134	73	77	72	74	78	77	79	76	71
15	1	51	3	1	15	-0.55	1.67	0	0.75	23.29	583	0.67	0.67	97	115	65	134	73	77	72	74	78	77	79	74	58
16	1	56	4	2	28	-7.98	2.77	0	0.5			0.77	0.76	93	91	60	73	61	74	71	73	61	63	70	68	57
17	1	46	5	2	11			0	-5.25		462	0.66	0.85	82	110	62	92	66	93	87	86	84	84	93	58	51
18	1	45	1	1	11			0	-2.75	28.56	432	0.65	0.6	77	99	61	77	61	77	76	73	66	68	72	61	52
19	2	56	4	2	12	0.52	2.34	0	-3.25	25.06	520	0.71	0.81	84	91	60	73	61	74	71	73	61	63	70	76	61
20	2	57	5	2	10	-8.82	6.23	0	1.5		408	0.81	0.85	90	103	74	121	63	80	78	79	79	75	81	85	20
21	1	67	1	1	16	1.12	1.84	0	-0.25	23.24	484	0.71	0.7	79	112	61	87	56	90	88	84	62	68	78	78	63
22	2	44	3	2	22	0.14	1.4	0	-2.75	24.78	514	0.74	0.66	97	115	65	134	73	77	72	74	78	77	79	76	71
23	2	67	3	2	14	-4.36	2.19	0	1		592	0.76	0.7	82	110	62	92	66	93	87	86	84	84	93	88	83
24	2	41	1	1	16	-3.14	6.22	0	-1.25	23.86	592	0.29	0.38	90	114	60	119	66	85	86	84	82	78	82	83	80
25	1	39	3	1	12	1.64	1.31	0	0.25	23.61	477	0.71	0.63	90	103	74	121	63	80	78	79	79	75	81	79	77
26	1	41	3	1	13			0	1.25	24.36	544	0.72	0.66	97	115	65	134	73	77	72	74	78	77	79	76	71
27	2	39	3	1	13	-0.27	1.73	0	-0.75	25.77	469	0.74	0.72	86	97	63	107	76	81	82	82	80	81	77	80	80
28	1	69	5	2	32	-8.87	8.35	0	1.25			0.85	0.87	85	80	77	109	72	97	89	86	75	67	60	79	61
29	1	66	5	2	13	-25.77	8.58	0	0.75	23.66	445	0.87	0.9	48	56	61	49	26	60	64	64	58	54	52	59	47
30	2	45	3	1	14			0	-0.75		565	0.48	0.45	90	105	61	92	103	82	77	72	85	79	85	80	72
31	1	39	3	2	16	0.88	1.34	0	-5.5	25.63	646	0.75	0.67	79	106	56	101	52	83	82	81	83	78	80	81	79
32	2	43	3	2	11	-0.84	1.5	0	-0.25	23.39	589	0.51	0.5	98	114	62	123	93	83	86	83	85	82	84	84	79
33	2	82	5	2	11			0	-1.25		505	0.73	0.75	50	53	48	53	46	74	60	55	58	67	76	65	55
34	2	65	3	2	12			0	-2		530	0.72	0.57	84	107	58	100	69	75	74	63	74	76	82	74	59
35	1	64	3	2	18	0.21	1.9	0	-1.75	23.91	616	0.62	0.68	77	83	58	107	61	77	78	80	77	75	74	77	75
36	1	72	3	2	9	-1.93	2.48	0	-0.5		506
37	2	33	3	1	15			0	-17.75		516	0.63	0.65	76	81	72	79	73		62	78	77	54	73	57	5
38	2	32	3	2	9	-1.46	1.73	0	-0.25	22.95	562	0.69	0.62	97	132	66	118	73	85	84	80	82	74	83	81	68
39	2	24	3	2	11			0	-8		545	0.3	0.21	70	76	45	86	73	74	76	73	75	72	75	74	74
40	1	57	4	2	22	-4.35	12.46	0	-4	24.41	579	0.62	0.67	80	123	64	75	60	83	85	75	48	49	63	67	45
41	2	44	3	2	11			1	0
42	1	27	3	2	12			0	-5.25	26.62	582	0.64	0.58	95	113	68	80	121	70	74	76	74	72	75	74	74
43	1	77	4	2	20	-28.12	7.56	0	0	23.66	525	0.9	0.9	60	61	49	80	48	59	59	65	62	66	62	62	54
44	2	64	3	2	15	-9.12	7.53	0	-1.25	24.33	592	0.72	0.77	64	79	63	59	56	83	76	63	59	69	79	71	54
45	1	47	3	2	17	1.17	1.68	0	-4.75	25.18	540	0.62	0.56	102	135	54	136	81	86	87	89	85	83	83	86	86
46	2	67	3	2	13			0	0.25
47	1	26	3	2	11	-0.28	1.32	0	-0.5	24.08	552	0.68	0.61	96	122	66	133	63	89	85	83	85	83	85	85	83
48	1	58	3	1	11	1.36	1.71	0	-2.25	24.71	544	0.58	0.52	91	104	58	113	92	87	82	80	81	79	84	82	82
49	1	29	3	2	16	-0.62	1.88	0	-7.25	26.82	555	0.61	0.56	88	106	59	118	68	75	79	81	98	93	93	86	78
50	1	29	3	2	11	-0.2	1.37	0	-5	25.35	569	0.82	0.79	81	86	60	116	64	75	75	75	76	69	73	74	71
51	2	62	1	1	16	-4.92	2.27	0	-3.75	23.12	544	0.85	0.86	62	80	60	64	45	69	63	67	51	57	71	63	47
52	1	49	5	2	18	-0.97	3.74	0	-4.5	25.41	592	0.54	0.61	71	74	59	90	60	79	71	66	72	69	78	72	68
53	1	16	3	2	17			0	-5.75	25.68	540	0.63	0.57	86	115	50	116	62	71	69	64	72	68	72	69	67
54	1	67	3	2	13			0	1.75			0.72	0.7	85	113	69	97	62	72	70	70	67	69	72	70	70
55	2	58	5	2	13	-7.91	14.85	0	-1.75	23.12	548	0.69	0.73	68	101	54	56	62	87	86	84	56	61	77	75	55
56	1	51	3	2	16	0.91	1.79	0	-0.75	24.45	553	0.72	0.67	83	96	62	106	70	75	73	75	74	74	74	74	75
57	2	54	3	2	12	1.6	1.76	0	0.25	23.2	534	0.74	0.7	104	151	60	129	77	86	84	84	86	84	86	85	86
58	2	51	3	2	16	-2.87	2.08	0	-5.75	25.89	566	0.53	0.56	87	95	57	107	90	85	83	80	82	81	84	82	81
59	1	62	3	1	12	-0.5	1.88	0	-2.5	24.95	500	0.82	0.76	100	100	85	125	91	91	85	84	85	82	86	86	85
60	2	28	5	2	12			0	-2		427	0.74	0.77	67	94	53	59	64	81	76	74	60	65	77	72	60
61	2	38	3	2	13	1.21	1.66	0	-3	24.21	541	0.72	0.63	71	103	42	90	51	75	72	72	73	67	74	72	69
62	1	23	3	2	12			0	1.5		544	0.71	0.64	97	129	68	119	73	79	80	80	94	79	65	80	60
63	1	75	3	2	14	0.26	1.66	0	-1	23.22	508	0.74	0.67	90	103	64	110	82	92	81	81	79	80	99	85	81
64	2	56	3	1	12			0	2	22.97	546	0.69	0.63	92	102	76	126	63	87	88	84	86	84	86	86	84
65	2	62	3	2	16	0.56	2.31	0	1.75	20.69	518	0.59	0.55	81	106	71	107	38	57	58	59	60	58	55	58	54
66	2	59	3	1	15	-2.07	1.86	0	-0.25	24.24	531	0.69	0.67	93	108	72	131	60	82	81	76	79	83	79	80	78
67	1	26	5	2	14	-2.74	6.45	0	-0.25	26.85	430	0.69	0.67	75	97	60	82	63	76	75	71	62	62	71	70	65
68	2	80	3	2	11			0	1.25	23.78
69	2	54	3	2	13			0	0.5
70	2	51	3	1	16	0.89	1.95	0	-5	22.96	536	0.73	0.71	81	91	52	111	68	74	75	74	76	73	71	74	73
71	1	59	1	1	17	-1.19	1.73	0	-11.25	27.47	612	0.6	0.53	79	95	65	92	64	81	80	78	60	58	70	71	59
72	1	51	3	2	15	0.49	1.64	0	-5.5	26.88	564	0.79	0.73	90	102	70	116	71	79	77	79	82	73	77	78	77
73	1	59	4	2	16	-12.66	15.33	0	-5.5
74	1	59	3	2	17	-1.67	9.54	0	0.25
75	1	66	4	2	17	-25.32	8.47	0	1.5	23.74	541	0.93	0.93	60	65	59	57	58	49	63	60	35	57	66	55	16
76	2	42	3	1	14	0.52	1.78	0	0.75	23.51	516	0.62	0.62	101	118	78	140	70	82	83	78	83	78	79	80	78
77	2	65	3	2	10	-4.66	1.71	0	0.75	24.87	534	0.85	0.76	77	77	72	100	60	73	81	96	96	73	96	86	70
78	2	64	5	2	15	-1.32	2.27	0	-1	22.99	524	0.61	0.63	74	97	60	88	54	55	71	67	56	65	69	64	49
79	1	70	3	1	13	-2.09	2.78	0	0	23.85	560	0.75	0.72	69	83	49	83	62	73	74	73	71	71	72	72	74
80	1	52	3	2	10	-0.96	1.71	0	0	23.62		0.77	0.75	81	114	69	106	35	54	60	67	64	56	54	59	52
81	2	45	4	2	11	-0.43	1.75	0	-0.25	23.95	406	0.74	0.78	77	109	54	79	69	78	73	70	62	74	79	73	59
82	2	44	3	2	13			0	1.25	23.06	521	0.59	0.6	103	114	77	143	77	86	84	81	89	88	85	85	80
83	2	78	5	2	32			0	0	23.52	511	0.88	0.92	54	52	44	66	52	49	27	63	48	61	65	52	25
84	2	73	3	1	16			0	2		534	0.69	0.66	100	118	72	138	71	85	84	79	83	78	79	81	79
85	2	69	3	1	9	-3.17	4.61	0	1.75	22.64	522	0.74	0.68	78	87	50	113	62	79	76	74	85	82	79	79	74
86	1	35	3	2	11	0.66	1.67	0	-3	23.99	515	0.75	0.69	88	97	71	112	73	83	85	82	82	81	83	82	82
87	2	46	4	2	14	0.84	1.47	1	0	24.17	459	0.6	0.57	85	115	55	109	59	73	73	72	61	65	68	69	59
88	1	58	1	1	10	-0.88	2.23	0	-1.25	22.49	620	0.64	0.57	93	119	68	121	63	75	73	70	74	76	76	74	69
89	1	70	3	2	16			0	0.5	23.51	516	0.76	0.88	59	66	54	67	51	81	74	65	65	80	86	75	62
90	1	37	3	1	11	0.46	1.37	0	-7	26.51	532	0.72	0.72	84	102	68	112	53	79	75	73	75	77	79	76	76
91	2	54	5	2	15	-15.82	14.42	0	0	22.72	541	0.8	0.8	79	121	60	70	64	85	89	79	56	68	81	76	55
92	1	49	3	1	15			0	-2		561	0.74	0.69	85	117	65	97	61	80	82	78	78	73	74	78	73
93	2	29	5	2	52	-27.86	12.74	0	0.5		526	0.91	0.9	56	68	62	57	37	61	54	50	47	53	59	54	46
94	1	64	3	1	10	-0.82	1.99	0	0.5	23.29	459	0.59	0.56	115	147	82	160	71	94	93	88	91	92	95	92	90
95	1	36	3	1	19	-1.15	1.69	0	-2	24.15	570	0.67	0.63	86	106	62	114	65	80	77	79	82	78	79	79	80
96	2	41	3	2	17	1.65	1.78	0	-0.25	24.6	466	0.71	0.63	87	86	73	126	61	83	82	79	80	79	78	80	80
97	1	73	5	2	12	-23.91	10.83	0	-1	23.9	552	0.83	0.83	55	60	56	56	47	70	63	61	51	56	62	60	48
98	2	56	3	1	14	-2.41	1.91	0	-1.25	23.85	526	0.71	0.71	87	121	59	108	59	80	81	74	77	73	77	77	75
99	2	59	3	2	16	-2.74	4.86	0	-3.75		482	0.66	0.63	84	108	65	111	54	77	74	73	74	72	75	74	74
100	1	60	3	1	14			0	0.25
101	1	32	3	1	15	-3	2.72	0	2		593	0.81	0.77	86	102	67	111	65	81	79	75	74	76	81	78	76
102	2	78	5	2	11			0	0.25		501	0.79	0.69	68	87	48	92	45	49	57	51	53	57	58	54	42
103	1	49	3	1	17			0	-7.5	25.83	518	0.76	0.74	71	90	53	78	60	69	65	74	73	69	92	70	67
104	1	46	1	1	18	0	2.61	0	-7.5	27.8	563	0.8	0.83	65	83	64	62	53	65	74	58	53	50	51	58	48
105	1	49	3	1	14	-2.79	4.57	0	-1.25	23.75	582	0.49	0.54	65	70	59	100	31	61	61	62	72	65	61	65	54
106	1	51	1	1	20	-3.54	8.02	0	-7.75	26.74	577	0.59	0.61	67	89	54	58	69	79	83	77	55	56	55	68	52
107	1	59	3	1	16			0	1.25	23.31	521	0.81	0.89	74	72	62	88	75	87	76	76	86	77	78	80	75
108	1	78	3	2	10			0	0.5	24.53	619	0.51	0.54	82	103	61	98	64	78	73	73	78	72	73	74	73
109	2	49	5	2	13	-31.05	6.47	0	0.75	22.6	515
110	1	48	5	2	16			0	-4.25		653	0.73	0.74	78	94	58	94	67	77	73	67	72	77	78	74	72
111	2	31	3	2	13	1.55	1.52	0	-5.75	23.11	567	0.74	0.68	88	93	55	134	71	84	84	76	77	76	81	80	77
112	2	48	3	2	16			0	0.5	23.27	591	0.86	0.78	78	92	53	107	59	80	73	72	81	79	80	78	73
113	2	61	3	2	17			0	0		592	0.76	0.76	69	68	68	89	52	67	65	71	75	69	69	69	63
114	2	74	5	2	12.5	-7.68	8.21	0	3.75	22.48
115	2	58	3	2	28	0.87	1.59	0	0		556
116	2	62	3	1	16	-7.39	3.7	0	1	24.36	544	0.72	0.66	97	115	65	134	73	77	72	74	78	77	79	76	71
117	2	64	3	2	14			0	-0.5		598	0.66	0.61	86	120	66	85	71	88	85	82	74	79	87	82	76
118	2	61	5	2	12			0	0.25
119	2	73	5	2	15			0	1			0.88	0.91	60	58	68	72	44
120	1	54	5	2	17	-3.48	6.71	0	-2	24.09	496	0.87	0.8	62	64	55	80	49	59	56	58	66	59	51	58	50
121	2	49	3	2	10	0.71	1.84	0	0.75		533
122	1	62	5	2	10	-31.93	2.05	0	0.5	22.78	450	0.91	0.91	76	77	70	75	83	57	58	53	52	61	52	56	49
123	2	57	3	1	17	0.24	1.44	0	-2	24.49	551	0.69	0.63	77	94	56	90	70	75	77	73	75	73	73	74	74
124	1	53	3	2	12	-1.61	2.56	0	-7.5		492	0.63	0.71	86	116	67	11	49	72	71	67	84	84	83	77	65
125	2	53	4	2	10	-3.49	3.66	0	1.25	22.8	523	0.74	0.67	99	134	71	130	59	75	73	73	77	76	75	75	73
126	1	76	4	2	12			0	1.75		528	0.91	0.86	53	63	55	52	42	65	57	61	60	60	58	60	56
127	2	78	4	2	10			0	1
128	2	64	5	2	15	-0.16	2.33	0	1.5	24.54	542	0.83	0.79	73	91	55	84	61	79	73	63	64	73	79	72	65
129	2	74	5	2	12	-1.21	6.77	0	0.25	22.44	486	0.73	0.7	80	107	59	101	53	73	84	82	72	42	67	70	29
130	2	83	5	2	13			0	-1		497	0.77	0.79	72	87	56	82	63	67	49	52	56	53	60	56	43
131	1	51	2	1	14	-0.56	2.62	0	0.25	23.6	559	0.84	0.8	67	84	60	69	56	79	71	75	73	69	70	73	64
132	1	37	5	2	8			0	-7.5	27.92	516	0.77	0.75	79	101	69	92	56	72	68	66	51	51	67	62	51
133	2	70	3	1	13	-14.27	12.03	0	2.25	22.63	598	0.65	0.58	84	115	55	109	59	79	75	71	74	77	79	76	73
134	1	44	3	1	11	-4.1	2.35	0	-6	26.84	430	0.66	0.67	104	90	69	143	115	96	94	93	98	92	94	94	96
135	2	70	1	1	18	0	2.42	0	1.5	22.51	564	0.79	0.8	69	66	55	92	62	75	77	72	62	67	73	71	64
136	2	51	3	2	15	1.33	1.74	0	-1.75	23.12	565	0.45	0.42	83	90	63	129	49	85	79	74	81	83	83	81	74
137	1	64	5	2	12	-1.77	1.27	0	1.75		531	0.86	0.81	86	110	79	105	51	77	71	74	59	59	71	68	56
138	1	43	3	1	16	0.74	2.24	0	-4.25	26.42	594	0.7	0.64	101	134	54	119	96	85	81	79	81	79	82	81	81
139	1	56	3	1	15			0	-0.75	25.26	514	0.78	0.75	75	94	53	100	52	60	61	72	80	70	63	68	59
140	1	43	1	1	11	-9.48	18.01	0	-2.5	24.55	558	0.65	0.69	85	119	69	74	80	86	83	80	56	67	87	76	57
141	2	25	3	1	11	-2.11	5	0	-11	28.24	501	0.71	0.71	80	89	54	57	91	78	64	72	70	59	72	69	58
142	1	59	3	2	14	-15.02	15.44	0	0.5	23.66	611	0.85	0.84	68	74	67	71	62	79	69	71	56	37	56	59	31
143	2	41	3	2	12	-2.47	3.2	0	-2		495	0.72	0.64	109	142	81	131	82	89	88	84	83	83	87	86	85
144	2	69	3	2	12			0	0.75			0.67	0.6	102	135	62	142	69	84	84	81	83	85	86	84	82
145	1	57	3	1	15	-6.04	2.26	0	-6	26.13	521	0.79	0.8	43	0	46	57	68	108	73	22	21	45	73	57	9
146	1	43	3	1	11	-3.52	8.76	0	-4	25.3	567	0.26	0.24	65	82	55	54	68	80	75	71	62	61	69	70	62
147	1	59	3	1	14			1	0.25	23.68	526	0.69	0.59	108	142	83	144	64	89	85	82	84	85	90	86	82
148	1	74	3	1	14			0	-2	23.72	542	0.43	0.38	95	125	69	117	69	84	83	83	83	79	84	83	82
149	1	59	3	1	11			0	0.25	23.49	557	0.82	0.79	92	114	71	125	57	84	82	84	86	83	83	84	83
150	2	53	3	2	18	2.67	1.49	0	-0.25	22.98	546	0.69	0.65	90	119	68	109	64	89	86	81	84	85	89	86	84
151	1	70	5	2	11	-18.37	13.08	0	0.25	23.41	495	0.84	0.87	59	66	61	65	43	69	60	59	57	67	79	65	55
152	1	74	1	1	16	-10.3	15.84	0	1	22.56	499	0.82	0.75	59	88	55	51	42	71	72	65	47	52	56	60	44
153	1	57	1	1	10	-7.85	5.72	0	1.25	22.88	537	0.82	0.81	65	77	62	79	41	78	71	70	75	72	72	73	70
154	1	61	5	2	10	-15.08	16.73	0	0.25	23.48	548	0.82	0.81	73	118	62	54	57	81	82	76	50	55	52	66	47
155	2	62	3	1	20			0	-0.5	24.55	561	0.78	0.75	84	106	59	108	63	78	74	71	74	79	78	76	72
156	1	72	2	1	14			0	2			0.84	0.82	73	89	64	82	57	60	54	54	70	56	48	57	46
157	1	76	3	1	12			0	0.25			0.74	0.68	92	106	61	136	66	87	87	86	89	85	85	86	82
158	2	39	3	1	14	-0.81	1.88	0	-4		553	0.66	0.63	88	108	58	110	78	78	78	71	69	74	77	74	68
159	2	38	3	1	12			0	1.75	24.42	563	0.74	0.69	87	122	53	111	63	80	76	77	82	79	81	79	79
160	1	63	1	1	16	-2.63	4.57	0	1	23.68	617	0.81	0.84	71	67	69	93	58	79	66	74	81	76	81	76	69
161	1	35	3	1	16	-2	2.25	0	-2	22.87	549	0.64	0.63	92	96	71	137	62	84	83	84	88	86	91	86	84
162	1	50	2	1	14	-3.22	3.59	0	-2.75	23.45	555	0.78	0.83	63	68	52	74	58	82	83	84	61	68	78	76	63
163	2	50	1	1	13	-1.74	6.52	1	-13.25	23.54	383	0.7	0.73	79	96	70	95	53	67	86	66	73	89	12	78.5	40
164	2	46	3	1	16			0	0.75		524	0.75	0.74	95	106	73	120	80	95	95	90	91	89	90	92	89
165	2	57	3	1	12	0.08	1.51	1	0.25	22.68	551	0.71	0.74	75	96	58	83	62	75	72	74	74	71	75	74	73
166	2	59	3	1	14			0	0.75		514	0.74	0.69	87	111	54	123	61	87	88	84	81	81	84	84	80
167	1	48	3	1	11			0	0.5		556	0.72	0.68	83	105	67	103	58	77	76	78	83	81	78	79	77
168	2	53	3	1	14			0	0.25		518	0.68	0.66	113	150	89	147	65	76	72	71	73	71	76	73	69
169	1	26	3	2	10	-5	3.68	0	-0.5	23.43	582	0.77	0.71	62	51	47	92	58	81	78	77	78	78	82	79	78
170	1	51	5	2	12			0	-1.5	25.56	454	0.8	0.67	54	69	52	53	42	58	64	60	51	51	53	56	50
171	1	35	3	1	14			0	-2.5			0.75	0.68	101	117	72	142	73	86	87	80	81	80	80	82	78
172	2	33	4	2	14	-3.55	2.32	0	-6	26.58	526	0.59	0.62	72	90	50	74	74	81	79	76	68	74	80	76	71
173	1	35	3	2	11	-3.17	2.41	0	-6.5	26.5	570	0.71	0.74	72	87	74	81	47	52	50	54	58	62	67	57	47
174	2	51	4	2	12	-0.89	1.66	0	-5	25.01	502	0.6	0.59	80	94	65	96	65	81	80	78	71	73	80	77	73
175	1	55	3	1	10	1.17	1.91	0	-0.75	23.71	524	0.64	0.55	109	150	63	139	83	93	91	84	86	86	92	89	84
176	1	59	3	1	16	1.09	2.46	0	0.5	23.11	561	0.77	0.72	97	115	72	125	76	87	84	82	86	82	85	84	84
177	2	44	1	1	16	1.05	1.71	1	-2		551	0.68	0.69	82	92	53	95	86	81	81	79	75	72	80	78	73
178	2	33	3	2	12	-2.11	2.06	0	-9.5	27.66	523	0.79	0.77	73	105	55	75	57	65	64	68	51	49	60	60	51
179	1	69	3	1	15	-1.94	2.66	0	-2.75	25.08	567	0.56	0.59	85	95	65	102	76	91	86	83	63	68	81	79	64
180	2	42	3	2	14	0.14	1.63	0	0	23.99	542	0.62	0.63	88	114	54	111	74	81	79	78	77	75	79	78	79
181	2	90	5	2	29	-24.84	8.91	0	0.5	23.03	556	0.75	0.61	56	48	52	74	52	43	57	49	58	63	47	53	17
182	2	58	3	1	16	-3.11	2.31	0	-1.75	22.43	542	0.74	0.63	78	100	68	75	59	85	87	83	63	75	89	80	66
183	2	32	3	1	10			1	-1		449	0.5	0.47	92	102	59	117	90	82	82	79	78	77	78	79	80
184	2	47	3	2	13			0	-5.5		522	0.36	0.35	90	129	68	114	51	84	79	77	72	75	85	79	71
185	1	52	3	2	13	0.32	2.19	0	0	23.8	545	0.75	0.76	79	102	55	104	55	75	74	76	80	76	77	76	75
186	2	55	1	1	13	-16.32	13.74	0	-4	24.25	500	0.72	0.78	70	91	62	59	67	76	78	72	65	68	75	72	70
187	2	62	3	2	12	1.48	2.23	0	1.25		579	0.64	0.58	93	119	65	108	82	85	84	84	81	79	82	82	81
188	2	76	4	2	18			0	-4.5	23.14	529	0.83	0.92	52	67	47	66	30	63	61	60	51	55	64	59	47
189	2	49	3	2	7			0	0.25		449	0.38	0.38	99	99	62	113	120	80	82	80	80	77	79	80	78
190	1	29	5	2	12	-2.64	2.9	0	-1	26.29	499	0.78	0.75	87	97	78	86	87	77	76	72	61	64	72	70	62
191	1	81	4	2	16			0	-0.5	24.73	547	0.78	0.87	86	116	74	81	73	82	82	140	93	77	70	91	57
192	1	50	3	1	10	0.79	1.37	0	-0.5	26.48	537	0.65	0.65	101	142	69	107	85	83	83	85	82	81	84	83	82
193	2	49	3	1	13			0	0.25			0.75	0.67	91	116	62	125	61	83	82	82	85	82	80	82	77
194	1	45	3	1	17			0	-2.25		576	0.75	0.71	78	86	73	99	55	84	80	79	85	79	79	81	80
195	1	31	4	2	17	-4.54	6.12	0	-3.75	25	595	0.69	0.71	64	75	62	56	61	71	67	60	48	50	69	61	45
196	2	50	5	2	17	-13.27	17.67	0	-2.5	23.42	553	0.81	0.8	72	113	50	62	64	92	92	83	53	56	71	74	52
197	2	57	3	2	15	-3.2	2.17	0	0.25	27.64	525	0.72	0.69	88	101	52	118	80	79	82	83	85	67	80	79	61
198	2	20	4	2	14	-1.9	1.95	0	-2.5	24.31	648	0.77	0.75	76	92	55	79	79	84	82	77	77	80	85	81	79
199	2	67	5	2	14			0	0		522	0.77	0.67	83	140	50	74	68	78	89	88	90	64	72	75	57
200	1	41	4	2	13	-12.93	14.79	0	-5.25	26.59		0.86	0.79	84	66	39	46	85	64	62	66	50	55	65	60	49
201	2	70	3	2	14			0	1		553	0.65	0.59	82	96	66	105	61	74	69	72	75	55	69	69	52
202	1	63	5	2	12	-1.49	3.47	0	-3	25.08	518	0.62	0.64	68	100	52	66	56	82	78	71	60	60	73	71	61
203	1	50	3	1	15	-2.49	2.15	0	1	22.84	532	0.73	0.68	99	111	86	140	58	77	75	75	77	71	77	75	68
204	1	57	3	1	12	-1.1	3.58	0	1	24.34	597	0.72	0.66	104	144	54	109	109	86	85	85	78	75	81	82	78
205	2	55	3	2	13			0	-0.5		576	0.77	0.77	80	108	55	95	61	80	80	73	72	73	75	76	72
206	1	77	3	2	8	-2.81	5.12	0	-2	31.33	515	0.53	0.5	70	81	54	81	63	68	48	77	88	64	53	66	44
207	1	72	5	2	12			0	-1.75			0.88	0.89	65	70	71	71	47	56	56	50	52	51	55	53	47
208	2	81	5	2	14	-30.08	4.07	0	0	23.25	500	0.83	0.84	53	70	54	52	38	123	104	66	79	118	127	103	66
209	2	48	3	1	13	0.24	1.79	0	0.25	22.58	557	0.75	0.68	97	129	62	124	74	89	88	81	83	81	85	84	82
210	2	57	3	2	16	0.42	1.93	0	0.25	23.31	593	0.73	0.74	88	114	67	110	60	88	85	83	81	81	90	85	81
211	2	54	1	1	16	-4.52	2.14	0	1	22.3	523	0.72	0.77	93	130	74	100	67	91	87	84	73	82	89	84	75
212	2	46	3	1	16	-2.07	2.33	1	-0.25	22.03	534	0.78	0.68	96	139	64	119	62	80	79	80	82	79	78	80	77
213	2	53	3	2	12			1	-3.5			0.34	0.32	97	124	61	127	75	82	79	77	76	80	81	79	76
214	2	44	3	1	16	-4.61	5.31	0	-1.5	28.15	511	0.6	0.6	110	110	99	116	115	53	70	48	48	68	35	54	4
215	1	60	5	2	8			0	-2.75		491	0.84	0.84	61	86	53	44	59	92	81	61	48	66	91	73	42
216	1	46	3	2	16	0.25	1.8	0	1	23.99	547	0.81	0.81	77	81	65	108	54	85	77	70	82	86	84	81	73
217	1	65	3	2	12	-2.43	2.17	0	-5.25	26.22	599	0.58	0.55	93	126	64	119	63	73	78	83	84	81	77	79	75
218	1	60	3	1	12	-1.69	1.59	0	-0.25	23.34	553	0.64	0.57	97	122	73	135	56	85	88	91	88	85	82	86	80
219	1	51	3	2	13	-0.68	1.85	0	1.5	23.39	550	0.78	0.75	91	121	64	117	62	79	78	76	77	77	77	77	75
220	1	63	1	1	11			0	-2.5
221	2	46	4	2	13	-4.91	6.5	0	-1.25	24.99	535	0.78	0.79	66	71	59	71	63	73	66	59	58	75	83	69	55
222	2	64	3	2	13	-3.51	2.68	0	-2.75		551	0.68	0.59	99	130	66	133	65	80	79	79	76	73	75	77	72
223	1	35	1	1	12			0	-5		544	0.45	0.53	72	104	49	74	63	71	73	72	58	65	68	68	58
224	2	52	3	1	14	-1.38	1.86	0	-0.75		535	0.66	0.57	92	113	56	120	80	89	89	87	88	87	88	88	87
225	2	80	4	2	21			0	-7.5		612	0.66	0.67	46	52	49	33	49	69	61	57	41	37	56	54	33
226	1	63	4	2	42.5	-24.66	12.51	1	-2.5	22.87	632	0.85	0.81	68	72	63	65	72	55	66	50	51	56	54	55	45
227	2	43	3	1	16	1	1.46	0	0	22.62	590	0.58	0.51	104	142	72	139	65	89	90	86	86	87	90	88	88
228	1	59	3	1	10	1.25	2.11	0	0	23.89	558	0.85	0.81	77	93	57	103	55	70	64	64	78	75	73	71	64
229	1	60	3	1	11			0	-0.5		584	0.71	0.68	101	130	67	133	73	77	75	79	84	78	75	78	76
230	2	60	3	2	11			1	-0.5		555	0.53	0.48	109	124	76	147	89	92	91	90	79	87	81	87	76
231	1	55	3	2	10			0	-0.25		523	0.74	0.71	82	102	70	103	53	64	67	78	74	72	75	72	62
232	2	48	3	2	12			0	-1.25		543	0.55	0.58	88	116	53	126	57	81	83	81	81	80	79	81	81
233	2	49	3	1	11	1.4	1.42	0	0		563	0.71	0.64	91	117	61	111	76	93	95	89	94	92	91	92	90
234	1	63	3	1	13			0	-1		563	0.62	0.57	90	130	55	124	50	135	134	114	103	109	78	112	73
235	1	55	3	1	13	0.71	2	0	0.25	23.7	596	0.72	0.63	84	104	57	113	62	78	77	72	72	71	76	74	73
236	2	35	4	2	11	-2.49	5.9	0	-7	24.29	453	0.56	0.53	75	97	44	75	84	74	73	71	52	59	69	66	51
237	1	63	3	1	12			0	-1.25		560	0.62	0.61	88	131	59	113	50	69	69	72	75	63	67	69	66
238	1	68	3	2	12	-13.73	11.02	0	0	22.84	493	0.81	0.76	60	80	56	59	45	62	61	68	62	58	62	62	60
239	2	54	5	2	11	-13.53	8.51	1	0.75	25.05	499	0.74	0.78	72	109	51	75	54	77	72	69	50	60	74	67	49
240	1	29	3	2	14	-0.32	2.15	0	-6.5	25.77	505	0.29	0.3	82	106	53	84	83	82	81	77	65	70	78	76	66
241	1	30	1	1	18	0.5	4.12	0	-8	27.29	561	0.52	0.53	71	95	53	71	64	75	69	69	62	64	72	68	66
242	1	16	5	2	20	-13.31	7.28	0	-10.25		543	0.75	0.74	72	81	57	91	58	64	61	62	60	56	62	61	59
243	2	74	5	2	14			0	0		567	0.78	0.84	65	85	61	63	50	73	64	67	45	42	49	57	26
244	2	45	3	1	14			0	-0.75			0.69	0.66	93	109	50	128	85	97	96	91	92	91	93	93	91
245	1	60	3	2	13	-1.19	2.52	0	-2	23.95	568	0.72	0.6	68	91	59	62	37	51	56	67	69	59	51	59	49
246	1	71	4	2	16			1	0.5		529	0.78	0.76	72	97	58	79	53	77	69	68	50	51	67	64	48
247	2	70	3	2	14			0	-3.5			0.71	0.66	83	99	65	91	75	33	49	70	89	56	35	55	29
248	2	54	3	2	16	0.34	1.81	0	-4	24.97	553	0.59	0.59	81	92	64	94	75	83	81	77	82	76	76	79	78
249	2	45	3	2	14			0	0.5		522	0.76	0.67	96	133	62	121	66	87	87	82	82	81	83	84	81
250	1	79	5	2	11			0	-2.5			0.8	0.77	56	68	47	60	52	62	65	67	51	50	58	59	49
251	1	63	5	2	13			0	-0.75		529	0.81	0.84	65	82	66	69	42	63	77	86	69	67	59	70	58
252	2	39	5	2	15			0	-4.25		557	0.68	0.71	76	117	58	60	68	86	82	78	58	69	85	76	60
253	2	72	3	2	9			0	-0.25		505	0.68	0.68	83	91	73	114	55	66	65	69	71	63	64	66	62
254	2	39	3	1	13	0.94	2.09	0	-2.25		546	0.69	0.61	94	128	63	108	78	85	86	85	82	82	85	84	84
255	1	58	1	1	14			0	-3	24.34	551	0.65	0.65	72	103	53	65	67	80	81	79	55	61	69	71	55
256	1	54	3	1	19	-1.21	6.88	0	0.25	23.75	600	0.7	0.65	93	109	58	133	72	90	92	88	90	90	88	90	89
257	1	67	3	1	14	-0.22	3.6	0	-0.5	22.79	591	0.74	0.67	87	79	78	121	71	68	66	65	80	80	90	75	63
258	1	73	5	2	19	-28.5	5.76	0	-4.5		508	0.86	0.81	81	81	83	75	87	89	44	50	52	57	96	65	34
259	1	67	3	2	11	-1.29	2.98	0	-5.5		564	0.72	0.71	93	119	71	119	62	81	79	73	78	77	79	78	75
260	1	35	3	1	15	-0.89	1.95	0	-3.75	25.4	544	0.76	0.73	91	102	68	123	72	85	86	84	87	82	81	84	86
261	1	30	1	1	12	-0.46	2.19	0	-1.5		542	0.7	0.73	83	110	54	89	78	80	83	82	78	79	81	80	80
262	1	55	3	1	16	-1.94	2.39	0	-1.5	25.62	545	0.8	0.73	74	92	53	102	47	59	60	68	77	69	64	66	58
263	1	38	3	1	16	0.65	1.65	0	-1.5		567	0.54	0.52	99	134	58	139	65	90	84	78	84	85	89	85	79
264	2	72	5	2	10	-5.77	4.09	0	-1.75	24.92	520	0.63	0.57	79	87	62	96	71	79	77	75	76	70	73	75	69
265	2	53	3	1	14			0	-3.5			0.76	0.7	85	105	62	126	46
266	1	61	3	2	16	-0.02	2.12	0	0.75		554	0.73	0.66	95	100	64	134	83	86	81	83	89	84	83	84	84
267	2	61	3	2	18	-1.84	2.24	0	0		517	0.57	0.55	92	115	65	124	65	84	85	86	86	82	80	84	82
268	1	49	5	2	13	-10.12	13.15	0	-2.75	24.84	552	0.89	0.88	67	85	67	62	52	71	68	67	59	54	57	63	55
269	2	50	3	2	12			0	-9		528	0.47	0.51	86	97	55	117	74	79	82	77	76	79	79	79	79
270	2	54	5	2	9			0	-1.25		480	0.76	0.84	89	121	76	90	69
271	2	69	5	2	10	-21.5	12.24	0	0.25	24.27		0.83	0.94	50	55	51	54	39	71	62	54	51	58	61	60	48
272	2	60	3	1	12	-5.36	4.88	0	-1	22.65	527	0.55	0.49	92	116	50	132	71	86	87	82	86	89	84	86	83
273	2	69	5	2	10			0	-1.75	22.84	518	0.75	0.72	80	86	62	93	80	87	75	70	76	78	100	81	71
274	1	72	3	2	17	-4.21	3.7	0	-5	25.87	532	0.79	0.83	77	91	81	74	62	71	66	68	64	60	68	66	59
275	1	57	5	2	12	-21.35	13.22	0	0.75	23.48	541	0.93	0.9	52	51	63	57	36	60	55	54	52	50	55	54	51
276	1	58	3	1	8	1.78	1.5	0	1	23.25	581	0.61	0.5	81	97	56	114	56	72	73	74	78	75	72	74	70
277	2	59	3	1	18	-2.9	3.93	0	-1	22.76	526	0.75	0.71	81	116	51	67	70	87	82	76	71	72	79	78	73
278	1	39	3	1	13	-1.51	1.97	1	-0.25	26.94	492	0.75	0.78	78	106	48	96	64	84	77	69	72	74	77	76	67
279	1	67	5	2	12	-6.03	7.45	0	-1.75	25.19	515	0.78	0.77	59	91	56	53	37	53	52	61	53	54	48	54	45
280	2	69	3	2	11	-3.06	3.16	0	2	22.89	536	0.73	0.68	82	98	66	94	72	76	78	81	83	81	81	80	75
281	1	58	3	1	10	-0.3	2.28	0	0.5	22.66	511	0.35	0.42	105	76	142	69	135	96	94	89	88	84	92	90	87
282	2	67	3	1	17	2.12	1.54	0	-1.5	22.58	573
283	1	53	3	1	15			0	-3.5		594	0.64	0.62	89	125	60	123	48	81	81	77	79	78	82	80	79
284	2	66	4	2	13	-6.17	7.01	0	1	23.07	539	0.72	0.67	74	107	59	68	60	84	81	81	64	74	87	78	65
285	2	71	3	2	13	-6.24	6.56	0	1	24.69	535	0.5	0.45	88	105	70	96	81	84	78	78	78	72	77	78	74
286	2	54	1	1	10	-1.05	2.9	0	-1.5	24.87	516	0.8	0.76	77	97	62	80	70	82	79	75	72	82	81	78	73
287	2	54	3	1	14	-0.73	1.28	0	-3.25	21.78	575	0.77	0.71	83	104	63	102	61	80	77	78	81	79	85	80	78
288	1	28	3	1	13			0	0.75		449	0.62	0.55	96	109	70	131	74	83	79	81	82	81	85	82	82
289	1	63	3	2	14	-0.41	1.19	0	1.25		502	0.77	0.77	65	78	49	81	53	72	67	68	73	55	66	67	50
290	1	45	3	1	15	-0.96	2.24	0	0	25.7	575	0.74	0.64	100	118	74	136	71	93	94	95	93	94	91	93	93
291	1	48	1	1	21	-7.6	5.42	0	-5.75	25.38	533	0.85	0.88	63	84	61	64	42	68	62	63	60	54	61	61	57
292	2	35	5	2	11	-8.26	11.41	1	-2			0.82	0.81	68	93	53	58	67	78	71	61	49	49	63	62	48
293	2	51	3	2	12	-7.73	9.99	1	1.25		524	0.58	0.55	103	148	66	118	80	99	94	89	94	97	99	95	90
294	2	51	3	2	10			0	-1.75			0.07	0.06	78	79	83	115	34	91	87	87	90	87	91	89	83
295	2	38	3	1	7			0	-0.5	24.82		0.71	0.66	85	103	57	99	80	73	70	78	81	77	78	76	70
296	1	34	3	1	15			0	-5.5		552	0.76	0.75	92	117	64	125	64	76	72	78	82	75	75	76	75
297	1	64	5	2	16	-4.2	5.61	0	1.5		518	0.86	0.82	71	93	70	71	49	83	78	79	62	68	74	74	62
298	2	61	3	1	17	-6.71	10.22	0	-3	24.25	544	0.82	0.77	67	78	61	79	48	50	59	60	50	51	62	55	46
299	2	72	3	1	15	-3.72	6.41	0	-0.75	24.84	578	0.64	0.61	70	85	58	82	54	73	66	66	61	59	72	66	62
300	2	65	3	2	14	-1.05	2.41	0	-0.75		565	0.63	0.59	102	123	84	148	54	56	77	76	79	73	72	72	48
301	2	57	3	2	13			0	1.25		529	0.72	0.7	86	106	56	115	68	87	88	74	77	72	83	80	75
302	2	34	3	1	16	2.59	1.45	0	-4	25.39	566	0.7	0.67	100	116	81	109	94	95	86	76	86	87	92	87	78
303	2	67	5	2	10			0	1	22.56	489	0.86	0.94	66	98	58	55	52	83	73	67	55	61	76	69	56
304	2	59	3	1	13			0	-0.5		535	0.72	0.73	90	101	75	119	64	85	82	80	81	83	84	82	80
305	1	61	3	1	17			0	-1		595	0.7	0.69	88	113	67	110	63	82	80	77	78	75	78	78	77
306	1	39	5	2	15	-0.57	3.45	1	-14	27.81	611	0.7	0.64	72	83	69	63	72	85	77	88	62	60	77	75	59
307	2	42	3	1	16	-1.96	2.03	0	-3.25	24.16	563	0.44	0.47	94	118	46	136	76	87	87	82	82	74	80	82	69
308	1	67	5	2	21			0	-1.25		535	0.93	0.88	57	63	59	56	48	51	53	49	49	55	52	52	44
309	2	81	5	2	13	-2.06	2.13	0	-0.25	23.16
310	2	26	3	2	16	-3.03	3.1	1	-14.5	28.9	599	0.72	0.75	95	86	69	122	105	67	48	70	60	32	77	59	26
311	2	55	3	1	17	-0.55	1.96	1	-5.5	25.13	575	0.65	0.61	73	82	63	96	51	76	67	64	77	73	73	72	66
312	1	59	3	2	19			0	-4		583	0.71	0.65	85	107	62	94	76	85	84	83	82	78	81	82	79
313	2	28	3	1	11			0	-1.5	24.92	504	0.68	0.63	87	102	50	113	80	78	75	77	78	78	80	78	78
314	1	60	3	1	17	0.28	1.62	0	1.75	22.78	564	0.77	0.73	80	107	63	91	60	79	77	80	83	77	81	80	76
315	2	50	3	1	13	0.64	1.52	0	0.5	23.89	524	0.76	0.71	109	137	81	141	78	92	89	91	89	88	91	90	90
316	1	43	3	2	17	0.55	1.86	0	-2.25	25.61	611	0.84	0.82	77	99	55	91	64	80	76	81	79	71	74	77	63
317	2	82	5	2	18			0	-0.75		551	0.87	0.85	56	56	56	61	50	63	60	63	51	54	55	58	47
318	1	50	5	2	21			0	-4.75	24.19	503	0.9	0.84	65	90	52	65	54	81	58	51	57	64	81	65	51
319	1	28	3	2	13	-1.61	2.15	1	-5.75	25.93	609	0.62	0.6	88	91	79	91	92	75	73	74	60	70	76	71	60
320	1	37	3	1	13	-2.35	5.92	0	-3.5	26.09	537	0.68	0.67	107	109	77	132	108
321	1	27	3	1	14	-2.3	1.44	0	-5.5	26.07	580	0.73	0.65	91	114	61	115	72	78	78	77	80	73	76	77	78
322	2	49	4	2	9	-0.45	2.36	1	-2.25		458	0.77	0.73	58	79	34	59	58	79	77	74	51	62	74	70	49
323	1	63	3	1	11	0.07	1.42	0	0.75	22.96	517	0.66	0.62	96	107	88	122	66	92	94	90	88	93	89	91	87
324	1	34	2	1	16	-2.81	2.62	0	-1.5	25.39	529	0.75	0.7	69	83	63	71	60	81	76	66	66	64	76	72	67
325	1	71	5	2	16	-28.52	8.69	0	1	22.85	492	0.9	0.92	57	66	61	62	39	57	51	46	41	47	59	50	37
326	2	62	1	1	12	-1.86	5.39	0	-3	25.6	542	0.73	0.73	83	97	68	69	79	82	86	83	73	72	74	78	75
327	2	50	1	1	12	-1.68	2.1	0	-4.5	25.09	495	0.7	0.69	84	122	56	96	60	81	70	76	70	73	78	76	73
328	1	38	3	1	15	-3.52	2.84	1	-4.5	27.05	556	0.46	0.55	84	86	75	95	78	69	70	67	54	56	63	63	54
329	2	58	3	2	14	-3.54	5.75	0	-2.5	23.97	496	0.72	0.74	126	65	66	69	56	71	92	79	76	87	49	76	46
330	1	51	3	1	16	0.97	1.96	0	-6.25		550	0.67	0.6	89	115	65	116	62	75	73	68	84	78	79	76	64
331	2	39	3	1	15	0.13	1.47	0	-2.25	24.57	577	0.68	0.67	104	130	72	128	87	87	84	80	83	85	83	84	82
332	2	78	5	2	16	-11.95	14.51	0	-1.5			0.83	0.89	77	92	81	63	72	90	80	75	50	59	84	73	46
333	2	53	4	2	15	-13.15	14.84	0	-1	23.63	561	0.87	0.89	67	106	56	53	54	84	76	77	54	62	75	71	51
334	1	58	5	2	17	-26.55	10.92	0	-0.25		570
335	1	55	3	1	9	-3.38	4.21	0	0.25	23.72	512	0.81	0.81	73	85	66	91	50	68	66	65	65	68	71	67	65
336	2	67	3	1	14.5	2.2	1.46	0	-0.25	24.44	498	0.38	0.37	104	138	74	123	81	86	85	80	77	77	85	82	80
337	1	67	3	2	15	-0.94	1.74	0	1.25	25.63	545	0.73	0.79	77	88	61	92	67	85	77	73	81	83	85	81	74
338	2	61	3	2	10	-6.55	4.91	0	-0.25	2.79	512	0.84	0.87	75	99	73	74	53	79	72	61	43	47	64	61	35
339	2	44	5	2	13	-18.04	14.2	0	-1.5	24.2	487	0.93	0.91	47	52	47	52	35	65	56	57	50	55	59	57	47
340	1	37	5	2	13	-13.05	11.35	0	-7	26.74	540	0.89	0.88	50	56	57	55	31	52	58	54	58	54	49	54	49
341	2	64	3	2	15	-0.11	1.89	0	1.75	21.84	564	0.77	0.75	88	105	67	107	73	87	94	80	77	71	77	81	73
342	1	34	1	1	16	-5.79	5.97	0	-4.25		503	0.68	0.7	80	96	74	99	49	59	62	61	59	68	71	63	57
343	1	45	5	2	10	-10.92	10.9	0	-20.75	29.6	542	0.87	0.93	72	86	54	73	76
344	1	70	5	2	11	-7.11	6.04	0	1.25	24.71	554	0.79	0.76	63	76	45	77	52	73	75	72	72	63	65	70	61
345	1	74	5	2	12	-27.83	8.98	0	-1.75		473	0.89	0.86	49	54	59	50	33
346	1	38	3	2	9	-0.43	1.51	0	-4.25	24.63	519	0.69	0.64	93	116	66	122	70	95	89	85	90	89	92	90	89
347	1	47	4	2	13	-6.37	5.15	0	-4.25	24.76	553	0.81	0.8	52	63	48	58	40	68	80	67	62	54	59	62	57
348	2	61	3	2	18	-1.2	1.88	0	-5	23.56	543	0.55	0.49	100	98	68	142	93	84	83	78	79	75	81	80	79
349	2	71	5	2	12	-9.32	12.52	0	-0.75	23.12	577
350	2	57	5	2	13			0	-10.75	26.71	523	0.72	0.67	87	114	85	76	74	68	71	83	74	62	74	72	65
351	2	61	1	1	13			0	-1	21.9
352	2	38	3	1	16	-0.2	1.85	0	-1.25	23.8	541	0.39	0.35	79	110	46	94	67	52	77	75	75	72	79	77	75
353	2	74	5	2	18	0.18	2.52	0	3.5	23.53		0.58	0.66	80	99	54	110	56	70	64	65	74	72	71	69	65
354	1	42	4	2	13			0	-6.25		510	0.77	0.77	64	91	44	67	52	69	65	65	56	64	73	65	58
355	2	42	4	2	19	-2.26	5.37	0	-4.75	25.72	554	0.62	0.63	76	82	54	93	76	68	67	66	67	62	66	66	67
356	1	54	4	2	15	-0.44	2.83	0	-4	25.63	541	0.79	0.81	76	102	62	77	63	83	80	79	65	72	80	76	68
357	2	44	3	2	15	-0.94	1.9	0	-0.5	25.9	434	0.6	0.64	85	112	60	104	64	78	78	74	68	71	75	74	72
358	1	42	4	2	21	-8.41	13.37	0	-6.5		545	0.75	0.76	84	118	65	80	74	81	77	72	50	52	67	66	50
359	2	42	4	2	12	-9.14	8.83	0	-3.5	25.7	508	0.63	0.69	54	53	57	53	52	69	71	66	45	46	54	58	44
360	1	76	5	2	16	-4.76	5.2	0	-0.25	24.29
361	2	53	3	2	15	-2.49	2.55	0	1.5	23.78	514	0.71	0.65	103	123	80	140	70	88	85	80	79	80	87	83	77
362	1	61	3	1	14	1.04	2.25	0	0	23.15	546	0.48	0.47	95	115	65	132	68	93	89	78	87	90	93	88	83
363	2	36	3	1	15	0.85	2.07	0	-4.25	25.52	558	0.7	0.69	71	92	46	78	67	68	68	68	70	67	68	68	68
364	1	45	1	1	14	-0.5	1.7	1	0.25	24.84	500	0.64	0.67	79	97	55	99	64	79	70	68	66	68	78	71	66
365	1	48	3	1	13	0.58	2.78	1	-6	24.98	595	0.6	0.5	87	102	73	105	70	83	78	78	70	75	82	78	73
366	1	44	3	1	11	-1.61	1.55	0	-5.25	26.38	547	0.71	0.65	83	107	56	114	53	71	60	78	80	76	80	74	31
367	1	48	1	1	18			0	0.89	3.09	529	0.84	0.85	78	83	71	101	55	82	69	77	80	84	89	80	70
368	1	36	3	1	14	1.47	1.46	0	-0.25		532	0.76	0.67	87	117	68	92	72	76	80	79	80	74	78	78	77
369	1	26	4	2	22	-4	7.44	0	-8.25	27.47	579	0.72	0.76	74	80	74	81	61	85	78	67	62	70	79	74	62
370	1	43	3	1	14	1.09	1.31	0	3.5		589
371	1	75	3	2	10	-1.75	4.81	0	1.5		521	0.81	0.77	64	90	55	72	39	54	47	52	58	64	68	57	46
372	2	58	4	2	16	-11.25	12.24	0	-0.5	22.94	517	0.82	0.81	81	108	66	80	70	82	77	80	59	69	80	74	58
373	2	41	4	2	26	-3.83	0.17	1	-2.5	23.79	519	0.83	0.82	64	68	54	84	51	66	61	65	69	63	67	65	60
374	1	64	5	2	12	-5.37	9.99	0	0.25	23.77	519	0.77	0.75	64	86	53	60	56	78	80	77	54	54	56	66	50
375	1	47	5	2	14	-0.2	6.38	0	-9.5	26.09	526	0.8	0.85	67	85	65	85	36	47	50	59	52	49	46	50	45
376	2	60	3	1	14	1.21	2.08	0	1	22.56	531	0.74	0.6	97	125	64	126	72	86	84	81	84	78	80	82	77
377	1	44	5	2	24			0	-4.75	26.12	504	0.91	0.94	62	63	62	59	54	62	76	40	68	55	47	58	16
378	1	61	4	2	14	-0.78	2.01	0	0.25	24.46	536	0.79	0.76	72	89	60	78	61	86	79	79	76	78	82	80	75
379	1	76	5	2	10	-14.53	10.42	1	2.25	23.38	506	0.81	0.85	59	75	52	72	35	56	51	57	60	53	54	55	52
380	2	29	3	1	15	1.18	1.45	0	-3	25.24	553	0.57	0.53	110	115	58	149	118	78	80	82	81	79	78	80	79
381	1	54	5	2	18	-16.17	13.69	0	1	24.27	585	0.86	0.86	48	50	42	55	44	78	65	65	73	71	79	72	66
382	2	39	3	2	14	-2.13	1.58	0	-1.75	26.11	544	0.52	0.54	78	96	44	82	90	84	78	78	77	72	79	78	76
383	1	42	3	1	18	-0.38	2.31	0	-2.5	24.48	541	0.63	0.64	100	136	83	115	54	40	51	78	65	29	36	50	26
384	2	42	3	2	18	-0.02	1.81	1	-4.5	24.88	555	0.72	0.7	73	78	52	90	71	80	83	76	71	76	80	78	73
385	1	34	3	1	15	-3.25	1.82	0	-4.5	26.01	592	0.62	0.6	80	102	67	68	62	82	78	76	77	76	78	78	78
386	2	66	4	2	16	-3.11	3.84	1	1	23.94	560	0.5	0.53	90	128	66	82	83	86	86	85	64	73	80	79	67
387	1	66	3	2	19	-5.89	7.76	0	-0.75	27.9	561	0.78	0.79	86	100	108	78	58	87	77	68	53	57	69	68	52
388	2	52	3	1	12	-1.2	1.13	0	0.5		557	0.28	0.28	93	89	90	133	57	86	84	77	80	79	81	81	79
389	1	58	3	1	13	0.07	2.42	0	-0.75		568	0.77	0.73	79	99	60	95	62	71	71	78	79	73	65	73	64
390	1	41	5	2	13	-5.34	7.39	0	-4	24.87	550	0.69	0.69	71	62	66	117	39	58	56	58	82	82	80	69	54
391	2	51	5	2	10	-3.32	4.03	0	-0.5	23.86	548	0.73	0.73	87	103	48	134	65	81	80	72	57	56	71	70	58
392	1	39	5	2	15	-0.2	1.63	0	-2.25	25.06	533	0.7	0.67	95	100	68	141	70	80	78	78	74	76	76	77	77
393	2	89	5	2	18			0	-3	23.92	476	0.83	0.86	58	68	54	52	56	69	66	58	69	56	63	64	30
394	1	59	4	2	47	-2.96	3.59	0	-1		520	0.63	0.61	81	98	67	90	68	79	77	67	66	69	80	73	67
395	2	53	3	2	12	-0.57	1.86	0	-3.5	22.28	511	0.64	0.6	93	97	76	136	63	85	88	86	85	82	83	85	82
396	1	76	3	1	14	-2.28	3.72	0	2		531	0.83	0.84	65	84	49	84	44	76	65	72	72	68	72	71	67
397	1	51	3	2	11	-3.26	2.72	0	-1		494	0.7	0.66	95	121	74	131	54	82	85	86	90	83	82	85	84
398	1	53	3	1	11	0.56	1.88	0	-4	25.81	506	0.8	0.75	76	86	63	63	70	80	76	79	79	77	79	78	79
399	1	79	5	2	12	-18.47	10.08	0	0.75	23.11	568	0.87	0.9	67	74	81	71	43	66	57	58	49	56	65	58	48
400	2	42	5	2	36	-31.66	5.13	0	-3.35
401	2	46	3	2	14	1.57	1.49	0	0.25	23.59	516	0.72	0.68	88	125	56	121	49	83	82	77	77	76	82	80	78
402	2	49	5	2	18	-11.03	16.59	0	-1	24.14	543	0.75	0.77	75	114	60	66	61	84	81	76	49	54	62	68	47
403	1	56	1	1	15	-1.47	7.39	0	1	23.5	580	0.69	0.72	94	134	72	95	74	93	89	84	67	75	88	83	72
404	2	39	3	1	18	-0.91	1.72	0	-5	26.31	487	0.75	0.71	71	67	48	101	70	74	69	67	75	72	71	71	69
405	1	74	5	2	14	-4.07	7.93	1	0.75	23.07	499	0.71	0.66	71	92	64	72	58	77	75	69	48	51	67	64	45
406	1	60	5	2	16	0.43	1.45	0	0.25	23.68	538	0.82	0.82	98	114	78	132	69	78	75	74	87	89	86	82	75
407	2	64	5	2	12	-0.42	2.34	0	0	23.25	528	0.69	0.65	95	114	78	110	78	90	87	84	79	82	88	85	77
408	1	50	3	1	10	0.6	1.49	0	-6.25	25.99	578	0.18	0.24	93	102	78	100	91	84	79	83	82	78	81	81	83
409	2	70	3	2	21	-4.16	6.91	0	-1.25	23.12
410	1	58	1	1	16	-6.14	8.03	0	0.75	24.22	528	0.76	0.81	79	104	63	93	55	84	77	78	66	77	85	78	68
411	1	72	3	2	12	-1.06	2.24	0	-0.5	23.71	475	0.7	0.69	79	90	63	88	76	85	69	74	84	70	77	76	72
412	1	76	3	1	13	0.13	3.12	0	-0.5	24.86	529	0.72	0.67	74	100	50	90	56	68	69	70	71	60	64	67	61
413	2	44	4	2	13	-3.15	2.28	0	0.25	27.23	454	0.68	0.69	89	97	66	122	73	77	78	76	75	72	77	76	75
414	2	70	1	1	10	-1.34	2.71	0	0.75	23.21	535	0.67	0.64	82	84	77	119	47	67	69	59	82	81	80	73	58
415	2	37	4	2	19	-0.61	2.15	0	0	24.17	528	0.78	0.76	84	107	70	87	70	85	89	86	79	78	84	84	81
416	2	53	3	1	14	1.5	1.62	0	-0.75	25.24	561	0.61	0.62	91	139	58	106	62	77	76	78	80	76	76	77	79
417	2	35	5	2	16	0.91	5.01	0	3.25		553	0.64	0.63	102	145	86	101	77	95	94	80	58	77	95	83	60
418	1	66	5	2	30	-6.58	5.56	0	-4	23.26	572	0.73	0.73	64	69	68	79	38	66	58	57	53	56	59	58	50
419	1	57	5	2	11	-25.6	10.97	0	0.75	23.1	517	0.86	0.85	55	59	55	52	55	73	49	68	57	55	70	62	37
420	2	71	5	2	14	-7.9	4.01	0	0.5	22.44	527	0.56	0.59	75	85	59	100	58	61	62	57	56	30	32	50	24
421	2	47	3	2	19	-0.1	1.47	1	-2.75	25.5	577	0.82	0.75	81	94	58	106	64	77	71	70	55	60	75	68	53
422	1	16	3	2	18	-0.68	1.85	0	-3.25	26.67	608	0.47	0.42	87	98	56	117	75	76	74	76	75	73	74	75	74
423	2	57	3	1	13	0.05	2.51	0	-1.5	23.55	542	0.57	0.52	102	131	72	129	76	90	88	78	86	81	85	85	79
424	2	47	5	2	13	-0.62	1.52	0	1		514	0.77	0.75	88	93	83	104	74	90	88	83	80	82	89	85	81
425	1	63	3	1	15	-1.92	5.61	0	0.5	23.92	536	0.67	0.67	80	102	69	97	51	73	37	60	70	69	70	68	59
426	1	42	3	1	16	-0.58	1.9	1	-0.25		555	0.77	0.78	83	111	68	89	65	86	71	74	72	71	83	76	73
427	1	59	4	2	16	-1.49	4.68	0	-5	25.32	539	0.87	0.82	65	67	58	69	67	65	63	72	75	65	59	66	59
428	2	46	5	2	15	-29.34	9.14	1	-2.75	23.59	552	0.93	0.96	52	53	59	63	36	77	67	62	51	57	67	64	48
429	1	56	5	2	12	-6.15	8.34	1	-3.5	25.28	507	0.64	0.61	60	72	48	68	51	80	79	75	55	54	72	69	52
430	1	36	3	1	12	-3.3	3.7	0	0.25	23.88	521	0.68	0.63	99	124	80	126	68	80	83	84	87	80	81	82	82
431	1	48	3	1	14	-1.83	2.68	0	-1	25.3	546	0.73	0.71	88	115	60	111	67	72	72	77	74	68	69	72	68
432	2	38	3	2	14	0.61	1.28	0	-7	25.24	506	0.59	0.51	100	126	65	136	71	88	88	84	84	83	83	85	84
433	1	29	3	2	16	0.43	1.59	0	-5.25	26.25	591	0.67	0.59	98	120	76	108	87	82	82	82	84	80	79	82	82
434	1	54	3	2	10	0.31	2.46	0	-6.5	26.46	528	0.63	0.62	80	72	54	107	87	67	75	78	74	77	81	75	61
435	1	32	3	2	11	0.53	2.45	0	-9	26.36	513	0.6	0.65	84	108	57	93	76	90	91	83	59	70	82	79	58
436	2	44	3	2	11	-5.44	8.67	1	-3.5	23.74	572	0.84	0.87	77	120	61	69	60	84	83	81	68	67	78	77	67
437	1	47	3	2	13	1.28	2.62	0	-2.5	24.38	553	0.71	0.62	81	88	70	99	65	80	79	78	88	70	75	78	69
438	1	64	3	1	14	-1.45	3.45	0	0.75	22.53	533	0.64	0.65	81	79	73	111	59	72	69	69	83	85	85	77	67
439	1	43	1	1	12	-13.21	13.86	0	-7	27.04	526	0.71	0.74	60	72	44	55	69	69	68	69	62	64	69	67	65
440	2	45	1	1	17	0.13	1.73	0	0.75	23.76	527	0.74	0.75	88	114	71	112	55	78	77	73	81	75	63	74	67
441	2	52	5	2	12	-3.9	3.16	0	0	22.53	517	0.54	0.54	95	111	58	138	74	65	34	71	78	79	83	68	26
442	2	42	3	2	13	1.76	1.53	0	-6.25	26.46	571	0.53	0.45	90	107	46	131	78	81	76	74	78	77	77	77	76
443	2	67	5	2	11	-8.45	6.21	0	-5	22.88		0.83	0.82	51	51	54	54	47	73	67	59	58	65	77	66	53
444	2	42	3	2	15	0.61	1.58	0	-6.5	26.56	585	0.54	0.47	92	117	56	135	62	79	80	77	76	77	76	78	77
445	2	55	5	2	9	-12.91	14.23	0	-2.25	23.63	521	0.85	0.87	80	100	62	65	94	118	95	74	44	50	82	77	41
446	2	49	3	1	15	-3.37	3.77	0	0.25	22.21	536	0.55	0.44	99	136	74	121	65	93	91	86	89	86	90	89	83
447	2	55	1	1	10	0.67	1.76	0	-1.75	25.68	505	0.72	0.75	90	124	62	103	70	94	93	86	72	78	85	85	76
448	1	61	1	1	15	0.99	1.58	0	1.5	22.11	595	0.59	0.59	100	131	72	136	62	90	91	90	83	91	90	89	85
449	2	46	3	1	16	1.94	1.86	0	0.5	25.43	514	0.66	0.58	101	115	64	141	83	83	83	77	78	80	80	80	79
450	2	62	5	2	13	-3.18	2.88	0	-13.25	28.39	590	0.7	0.69	71	62	71	78	52	43	47	60	65	31	45	48	22
451	1	61	5	2	6	-4.11	7.74	0	0.5	24.12	525	0.8	0.82	61	78	52	68	48	68	62	69	58	64	72	66	58
452	1	52	3	1	11	-1.22	1.72	0	-1.75	23.61	512	0.66	0.58	89	103	72	113	66	78	78	82	81	78	80	80	78
453	2	65	3	1	11	-1.53	7.63	0	3	23.21	584	0.63	0.61	84	86	55	116	80	85	85	83	80	82	81	82	81
454	2	65	3	2	12	-1.96	2.1	0	1.25	23.96	502	0.8	0.76	76	75	56	87	85	93	83	100	126	55	70	88	49
455	2	66	5	2	11	-9.68	12.72	0	-0.75		542	0.84	0.84	71	115	54	66	48	73	72	70	53	57	64	65	50
456	1	29	4	2	16			0	-0.5	28.61	620	0.76	0.7	74	91	55	81	69	75	68	70	72	70	73	71	72
457	2	84	5	2	22			0	-4.5	22.94
458	1	61	4	2	31	-10.92	11.9	0	0.75	25.13	530	0.76	0.88	64	74	62	72	48	100	89	55	58	49	62	69	46
459	2	50	1	1	18	-1.07	5.6	0	-0.25	23.87	569	0.69	0.69	78	115	50	74	73	84	84	79	65	73	81	78	67
460	2	56	3	1	18	-1.03	1.38	0	-0.75	23.55	521	0.64	0.62	95	110	75	121	75	87	85	84	86	81	84	84	81
461	1	42	1	1	10	-6.65	10.12	0	-1.5	29.18	482	0.71	0.69	52	74	45	52	36	47	47	43	49	48	47	47	41
462	1	66	5	2	15	-3.59	2.28	0	-0.5	24.87	540	0.73	0.71	79	102	66	86	61	78	73	78	77	68	71	74	68
463	2	73	3	2	11	-6.24	4.62	0	0.75	23.58	514	0.82	0.77	73	82	73	73	65	80	74	67	48	57	73	66	46
464	2	64	3	2	16	-1.39	1.56	0	0	22.67	536	0.78	0.71	88	119	65	106	64	76	74	71	70	68	72	72	68
465	2	62	3	1	12	0.85	1.46	0	0.25		554	0.73	0.74	81	106	53	105	62	77	78	77	73	72	77	76	73
466	1	55	5	2	34	2.13	1.73	0	-0.25		523	0.66	0.61	96	121	71	124	66	89	87	89	88	86	87	88	79
467	2	59	3	2	19	-5.19	7.91	1	0.5	22.64	560	0.7	0.67	94	115	65	120	76	90	87	81	83	89	88	86	80
468	2	54	5	2	14	-0.88	1.47	0	-4.25	24.31	534	0.75	0.71	98	127	67	126	71	76	68	74	81	81	80	77	70
469	1	50	3	1	15	-0.36	2.04	0	-0.25	24.77	602	0.61	0.63	107	126	73	148	80	75	76	79	78	74	73	76	74
470	1	36	4	2	15	-2.81	2.39	0	-4.75	24.64	577	0.74	0.71	88	132	87	81	53	82	79	75	59	63	72	72	60
471	2	45	3	2	14	1.11	2.29	0	-5.75	26.78	541	0.79	0.73	99	114	56	134	93	40	29	65	74	70	67	58	15
472	1	46	1	1	19	-0.71	1.54	0	-7.25	26.77	603	0.68	0.64	80	111	46	99	66	73	68	67	73	70	68	70	65
473	2	42	3	2	14	-2.56	1.55	1	-0.75	24.6	464	0.45	0.42	92	95	46	129	97	86	87	89	93	85	87	88	86
474	2	37	3	1	20	-15.62	13.68	0	-10	28.09	549	0.75	0.69	93	92	72	143	65	62	64	61	55	60	63	61	56
475	1	65	5	2	12	-9.33	12.77	1	-1.75	24.83	544	0.84	0.89	56	62	62	60	42	66	56	49	50	56	65	57	47
476	1	64	5	2	11	-21.71	13.42	0	-2.5	24.82	593	0.83	0.9	62	80	64	56	47	51	53	48	53	53	54	52	46
477	2	60	3	1	12	-1.23	6.34	0	-9.5			0.42	0.28	111	134	68	157	86	85	81	83	91	88	89	86	81
478	1	50	1	1	16	-9.99	13.79	0	-8	27.41	526	0.77	0.81	68	89	67	54	60	88	91	76	51	63	71	73	48
479	1	45	1	1	16	-0.12	1.33	0	-3.5	26.22	592	0.54	0.53	81	113	50	98	64	76	73	73	66	66	75	72	70
480	2	68	4	2	16	-2.87	6.22	0	2	23.19	562	0.74	0.73	87	125	62	108	54	65	79	78	80	81	77	77	62
481	1	35	4	2	16	-5.65	6.66	0	-11.5	29.58	564	0.66	0.61	67	65	80	63	60	60	61	62	60	58	55	59	54
482	2	53	3	2	14	-1.56	1.93	1	-0.5	24.07	542	0.8	0.8	74	91	56	97	50	76	71	71	72	74	75	73	71
483	2	62	1	1	15	-1.6	4.11	0	-3.75	25.5	546	0.87	0.89	60	65	54	71	49	70	62	63	52	51	73	62	51
484	2	60	3	1	16	-30.34	4.37	0	0.25	22.78	530	0.71	0.71	69	60	67	103	47	77	79	59	74	81	72	74	57
485	1	63	4	2	18	-8.25	7.09	0	1	24.48	557	0.79	0.79	76	86	67	83	68	80	65	65	63	58	65	66	58
486	2	33	4	2	13	-4.82	3.37	1	-0.25	25.29	486	0.72	0.73	84	106	56	99	73	83	87	81	74	81	87	82	76
487	1	29	3	2	20	-1.81	1.41	0	-2.5	26.73	536	0.64	0.67	88	121	72	104	53	88	85	84	79	80	85	84	81
488	1	58	3	1	15	-1.34	4.44	0	-9	27.46	608	0.45	0.38	104	101	63	149	104	101	79	78	77	70	79	81	69
489	1	74	5	2	18	-18.47	16.92	0	-6			0.84	0.83	78	78	58	82	96	57	55	51	59	53	52	54	48
490	2	56	3	1	14	1	1.77	0	-1.5	24.93	506	0.75	0.7	90	130	71	106	51	85	83	81	54	54	72	72	50
491	2	60	3	1	14	1.42	2.43	0	-0.25	23.92	591	0.6	0.51	105	133	76	128	83	86	87	82	83	84	86	85	84
492	1	50	4	2	18	-2.4	2.33	0	-9.75	28.73	565	0.66	0.67	80	132	55	79	54	63	74	80	60	64	61	67	61
493	1	48	3	1	8	1.91	5.12	0	-3.25	25.96	546	0.59	0.54	92	111	61	113	82	91	88	91	90	87	87	89	88
494	1	34	1	1	10	-0.53	2.12	0	-1.5	25.71	500	0.67	0.68	86	118	62	96	68	79	79	76	81	75	75	78	79
495	2	58	5	2	12	-4.76	6.82	0	-0.5	23.58	563	0.8	0.71	65	95	50	61	57	75	76	71	67	67	76	72	64
496	2	41	3	1	12	-1.28	2.35	0	-2	24.72	502	0.66	0.63	91	112	55	124	73	74	72	72	63	66	73	70	65
497	2	40	1	1	10	-0.79	1.96	0	-1.25	25.04	474	0.25	0.24	99	118	73	103	101	90	88	85	69	80	87	83	72
498	2	39	3	2	16	-3.07	6.26	0	-9	25.59	537	0.52	0.47	87	130	55	85	79	88	88	81	62	76	87	80	66
499	1	59	3	1	15	-0.56	1.66	0	0.75	23.63	526	0.57	0.61	100	151	64	109	76	88	85	85	84	82	85	85	84
500	1	56	5	2	16	-1.21	2.61	0	-5	25.76	521	0.63	0.68	76	103	59	70	73	88	80	84	72	75	86	81	75
501	1	60	5	2	12	-12.71	14.57	0	1	22.91	567	0.81	0.83	79	87	82	69	59	74	69	69	58	65	77	68	57
502	2	58	4	2	27	-16.07	7.42	1	-4.5	22.79	598	0.89	0.89	59	67	68	63	38	64	53	48	50	47	54	53	43
503	1	57	3	2	11	-2.89	4.93	1	-7.25	25.32	521	0.71	0.71	82	102	54	89	82	81	79	82	82	77	80	80	82
504	1	42	4	2	13	-7.41	7.61	0	-8	26.19	529	0.72	0.75	86	87	76	116	67	79	70	66	74	77	80	74	69
505	1	67	3	2	15	-0.91	3.55	0	-3	24.52	443	0.68	0.6	100	133	69	126	70	88	89	86	90	87	87	88	86
506	1	64	4	2	12.5	-10.38	13.65	0	-1.25	24.16	514	0.84	0.87	72	119	53	57	59	82	74	74	53	55	77	69	52
507	2	57	3	1	16	-8.08	6.82	0	1	22.63		0.59	0.51	96	128	54	135	69	81	82	77	75	77	77	78	73
508	1	79	1	1	13	-4.59	7.8	0	-3.25		527	0.64	0.67	72	88	60	84	54	58	66	67	73	57	43	61	43
509	2	38	3	2	14	-4.31	2.37	0	-2	24.31	512	0.65	0.6	92	112	55	122	77	83	81	79	82	78	81	81	81
510	2	51	3	2	17	-2.86	2.25	0	-5.75	24.69	585	0.58	0.55	89	95	63	130	69	74	69	65	58	53	74	66	48
511	2	62	5	2	9	-17.35	14.25	0	-2.5	23.32	516	0.84	0.8	57	49	57	71	49	51	50	49	61	54	48	52	45
512	1	60	3	1	13	-1.77	1.85	0	-1.25	25.07	573	0.71	0.79	70	100	51	71	49	82	80	79	69	68	76	76	69
513	1	75	5	2	12	-8.57	9.38	0	1	24	569	0.8	0.82	66	77	52	72	63	76	75	71	69	71	75	73	71
514	1	59	3	1	14	0.34	1.8	0	-2.75	26.79	565	0.75	0.73	76	102	51	81	70	73	69	68	56	58	65	65	55
515	1	67	4	2	12	-2.48	2.36	0	-0.25	24.64	512	0.77	0.79	69	78	61	72	65	49	32	66	58	37	45	48	25
516	2	66	4	2	19	-3.34	3.94	0	-7.5	25.75	582	0.41	0.43	71	86	56	74	66	73	72	68	63	73	75	71	64
517	2	63	5	2	12	-13.59	15.21	1	0.75		581	0.86	0.87	60	77	53	55	54	87	79	62	57	71	86	74	57
518	2	60	4	2	30	-28.79	9.06	0	-0.5	24.59	557	0.84	0.84	66	71	68	71	52	76	60	64	56	57	67	63	53
519	1	71	5	2	12.5	-16.13	15.46	0	-6	23.7	499	0.84	0.85	52	56	47	52	53	59	68	65	48	53	61	59	45
520	1	46	3	2	12	-1.53	4.84	0	-4.75	24.38	592	0.66	0.61	96	124	67	116	75	80	79	76	79	76	76	78	75
521	2	49	5	2	12	-6.49	7.94	0	1.75	22.14	488	0.79	0.79	81	114	77	63	70	98	121	88	65	80	91	90	68
522	2	70	3	2	12	-6.9	5.47	0	-0.25	23.8	524	0.71	0.68	96	122	75	120	69	80	81	79	80	78	79	80	78
523	2	31	3	1	15	-0.35	1.56	0	-2.5	24.3	554	0.68	0.68	87	119	65	105	58	87	83	76	79	81	86	82	77
524	1	76	5	2	11	-1.31	2.61	0	-7	23.93	490	0.78	0.74	78	103	61	84	67	81	83	84	70	70	74	77	64
525	2	70	5	2	12	-23.33	12.7	0	-2	23.88	567	0.89	0.93	57	74	52	52	50	72	57	44	43	50	67	56	37
526	1	36	5	2	10	-25.4	13.4	1	-1.5		495	0.89	0.93	58	56	58	53	65	45	44	44	47	49	44	46	42
527	1	65	3	1	14	-0.59	6.26	0	-0.25	24.89	541	0.64	0.62	94	113	74	120	70	81	79	84	82	76	75	80	77
528	2	46	3	1	18	0.8	1.54	0	-1.5	22.45	546	0.57	0.49	99	128	78	141	50	77	81	82	89	85	78	82	70
529	2	74	5	2	13	-6.24	8.93	0	-0.5	23.38	508	0.78	0.86	71	100	67	65	50	75	68	60	48	53	72	63	45
530	1	70	3	1	13	-0.67	4.93	0	-4.25	24.59	572	0.65	0.61	72	82	60	75	69	76	77	73	70	68	71	72	72
531	2	65	3	2	23	0.57	1.92	0	-2.5	25.04	583	0.54	0.53	76	37	66	118	61	100	87	82	89	84	83	88	82
532	1	42	1	1	17.5	-5.74	3.68	0	-2	24.84	569	0.83	0.8	79	93	73	9	58	78	82	68	91	71	80	78	41
533	1	68	5	2	15	-13.33	15.71	1	-3.25	24.66	537	0.75	0.74	57	80	48	47	51	68	73	74	49	52	49	61	47
534	2	52	5	2	14	-2.68	4.89	0	0.5	22.72		0.82	0.77	91	123	63	112	67	92	91	86	95	91	86	90	85
535	2	65	5	2	12	-16.26	14.66	0	0.75	22.42	494	0.69	0.71	71	74	68	63	80	89	83	78	50	53	77	72	48
536	2	52	3	2	16	0.66	1.73	0	-0.5	23.56	536	0.63	0.55	94	113	70	118	74	95	90	86	88	88	91	90	82
537	1	60	3	1	11	-0.07	1.85	0	0.75	24.02	602	0.69	0.67	89	107	61	120	66	86	86	84	83	83	88	85	84
538	2	68	3	1	12	-2.35	2.96	0	1.25	23.81	475	0.74	0.7	87	100	76	109	62	74	73	68	73	70	72	72	66
539	1	62	1	1	17	-1.26	2.41	1	-1.25	24.27	588	0.83	0.87	74	107	62	84	45	73	74	79	57	51	63	66	52
540	1	53	3	1	12	0.16	1.75	0	-1.5		543	0.77	0.71	82	103	53	108	64	76	76	75	81	74	75	76	72
541	2	61	1	1	13	-1.38	2.48	0	0.5	23.79	565	0.82	0.8	70	85	63	76	55	76	73	67	55	62	70	67	56
542	2	66	1	1	10	-1.49	3.09	0	-1.5	23.64	583	0.82	0.86	78	104	70	90	48	66	66	66	59	60	65	64	57
543	1	43	4	2	13	-1.45	5.12	0	-4.5	27.12	543	0.92	0.92	67	90	60	76	43	64	63	64	49	50	53	57	48
544	2	42	3	1	13	0.17	1.94	0	-4	25.79	542	0.69	0.66	87	104	60	100	83	81	77	77	65	69	78	74	68
545	1	54	3	1	14	0.78	1.94	0	0	24.87	547	0.6	0.54	94	110	71	113	64	84	84	86	89	80	81	84	83
546	1	48	3	1	11	0.11	2.1	0	-0.75	23.6	544	0.77	0.71	98	137	64	126	67	83	78	78	82	81	83	81	78
547	2	44	3	1	14	0.87	2.08	1	-6.75	25.68	531	0.54	0.49	73	71	50	91	79	79	77	75	74	78	79	77	76
